# Supplementary material for: Comprehensive Sequence Analysis of Parvalbumins in Fish and Their Comparison with Parvalbumins in Tetrapod Species
Source: Biology (Basel). 2022 Nov 25;11(12):1713. doi: 10.3390/biology11121713 (PMC9774829; doi:10.3390/biology11121713)
Supplement: Supplementary file 1 [file biology-11-01713-s001.zip]

Archive with 4 entries (4 files):
- Supplementary file S1.pdf
- Supplementary file S2.pdf
- Supplementary file S3.xlsx
- Supplementary file S4.pdf
