# Supplementary material for: Comprehensive Sequence Analysis of Parvalbumins in Fish and Their Comparison with Parvalbumins in Tetrapod Species
Source: Biology (Basel). 2022 Nov 25;11(12):1713. doi: 10.3390/biology11121713 (PMC9774829; doi:10.3390/biology11121713)
Supplement: Supplementary file 1 [file biology-11-01713-s001.zip › Supplementary file S3.xlsx]

## Sheet: Sheet1
	Supplementary File S3. Sequence alignment
	Sequence alignment of parvalbumin and related sequences listed in Supplementary file S1. Box-coloring of characteristic or conserved residues follows the symbol coloring used in main text Fig. 3.
	Positions and helices indicated above the alignment are based on the structure of mature common carp pvalb4_(Chr.B3) protein (PDB database 4CPV).
	Hyphens indicate gaps introduced for the alignment. Dots correspond to exon borders.
	Known allergens are indicated in red with one of possible references (for the references see below the alignment).
	Other than parvalbumins, for comparison the alignment also includes the sequences of gilthead seabream pvalb-like, European eel pvalb-like, and human calmodulin-1.
																					1								10											20
																					.						Helix A														.							Helix B
	non-alpha/non-oncomodulin	PVALB4	>Anguilla_anguilla_(European_eel)_pvalb4																	M	A	F	A	G	V	L	K	D	A	D	I	T	A	A	L	E	A	C	K	•	A	A	-	-	D	S	F	N	Y
	parvalbumins		>Paramormyrops_kingsleyae_(elephant fish)_pvalb4																	M	A	F	A	G	I	L	N	D	G	D	I	T	A	A	L	D	A	C	K	•	A	A	-	-	D	S	F	S	Y
			>Danio_rerio_(zebrafish)_pvalb4																	M	A	F	A	G	V	L	N	D	A	D	I	S	A	A	L	E	A	C	K	•	A	A	-	-	D	S	F	N	H
			>Onychostoma_macrolepis_pvalb4																	M	A	F	S	G	V	L	K	D	A	D	I	T	A	A	L	E	A	C	K	•	A	A	-	-	D	S	F	N	H
			>Cyprinus_carpio_(common_carp)_pvalb4_(Chr.A3)																	M	A	F	A	G	V	L	N	D	A	D	I	A	A	A	L	E	A	C	K	•	A	A	-	-	D	S	F	N	H
			Allergen Cyp_c_1.02 (Swoboda et al. 2002) >Cyprinus_carpio_(common_carp)_pvalb4_(Chr.B3)																	M	A	F	A	G	V	L	N	D	A	D	I	T	A	A	L	E	A	C	K	•	A	A	-	-	D	S	F	N	H
			Allergen Cten_i_1.0101 (Leung et al. 2020) >Ctenopharyngodon_idella_(grass_carp)_pvalb4																	M	A	F	A	G	I	L	N	D	A	D	I	A	A	A	L	E	A	C	K	•	A	A	-	-	D	S	F	N	H
			>Clupea_harengus_(Atlantic_herring)_pvalb4																	M	A	F	A	A	F	L	K	E	A	D	I	T	A	A	L	G	A	C	K	•	G	A	-	-	D	S	F	D	H
			Allergen Sar_m_1 (Guo et al. 2011) >Sardinops_melanostictus_(crimson_seabream)_pvalb4																	M	A	L	A	G	L	V	K	E	A	D	I	T	A	A	L	E	A	C	K	•	A	A	-	-	D	S	F	D	H
			>Ictalurus_punctatus_(channel_catfish)_pvalb4																	M	A	F	A	G	V	L	N	D	A	D	I	T	A	A	L	D	A	C	K	•	A	D	-	-	G	S	F	N	H
			>Esox_lucius_(Northern_pike)_pvalb4																	M	A	C	A	H	L	C	K	E	A	D	I	K	T	A	L	E	A	C	K	•	A	P	-	-	E	S	F	N	F
			Allergen Sal_s_1.0101 (Perez-Gordo et al. 2012) >Salmo_salar_(Atlantic_salmon)_pvalb4_(Chr.3)																	M	A	C	A	H	L	C	K	E	A	D	I	K	T	A	L	E	A	C	K	•	A	A	-	-	D	T	F	S	F
			>Gadus_morhua_(Atlantic_cod)_pvalb4																	M	A	F	A	G	I	L	K	D	A	E	V	A	A	A	L	E	A	C	K	•	S	A	-	-	G	S	F	D	H
			>Coryphaenoides_rupestris_(Roundnose_grenadier)_pvalb4																	M	A	L	R	G	I	L	K	D	A	D	V	T	A	A	L	D	A	C	K	•	V	A	-	-	G	S	F	D	H
			Allergen Sco_j_1 (Hamada et al. 2011) >Scomber_japonicus_(Pacific_mackerel)_pvalb4																	M	A	F	A	S	V	L	K	D	A	E	V	T	A	A	L	D	G	C	K	•	A	A	-	-	G	S	F	D	H
			>Takifugu_rubripes_(fugu)_pvalb4																	M	A	F	S	G	T	L	K	D	A	D	V	T	A	A	L	E	A	C	K	•	A	D	-	-	G	T	F	E	Y
			>Seriola_lalandi_(yellowtail_amberjack)_pvalb4																	M	A	F	K	G	V	L	N	D	A	D	I	T	A	A	L	D	G	C	K	•	N	A	-	-	D	S	F	D	H
			>Seriola_dumerili_(greater_amberjack)_pvalb4																	M	A	F	K	G	V	L	N	D	A	E	I	T	A	A	L	D	A	C	K	•	N	A	-	-	D	S	F	D	H
			>Scophthalmus_maximus_(turbot)_pvalb4																	M	A	F	K	G	V	L	D	D	A	K	I	T	A	A	L	E	E	C	K	•	K	P	-	-	E	S	F	C	H
			>Sparus_aurata_(gilthead_seabream)_pvalb4																	M	P	F	A	G	-	L	T	D	A	D	V	A	A	A	L	D	G	C	K	•	D	A	-	-	G	S	F	D	H
			Allergen Lat_c_1.0201 (Sharp et al. 2014) >Lates_calcarifer_(barramundi perch)_pvalb4																	M	A	F	S	N	V	L	S	D	S	D	V	A	A	A	L	D	G	C	K	•	D	A	-	-	G	T	F	D	H
			>Oreochromis_niloticus_(Nile_tilapia)_pvalb4																	M	A	F	A	G	V	L	T	D	A	D	I	A	A	A	L	D	A	S	K	•	D	A	-	-	G	T	F	D	H
			>Oryzias_latipes_(Japanese_medaka_drRD)_pvalb4																	M	A	F	A	G	V	L	N	D	A	D	I	T	K	A	L	D	E	C	K	•	G	A	-	-	D	T	F	D	Y
		PVALB1	>Anguilla_anguilla_(European_eel)_ pvalb1																	M	A	F	A	G	V	L	K	D	A	D	I	T	A	A	L	A	A	C	Q	•	G	A	-	-	D	S	F	D	Y
			>Paramormyrops_kingsleyae_(elephant fish)_pvalb1																	M	A	L	A	S	V	L	K	E	A	D	I	T	A	A	M	K	D	C	Q	•	A	A	-	-	D	S	F	N	Y
			>Danio_rerio_(zebrafish)_pvalb1																	M	A	V	G	A	L	L	A	A	A	D	V	D	A	A	L	A	A	C	Q	•	A	A	-	-	D	S	F	D	Y
			>Onychostoma_macrolepis_pvalb1																	M	A	V	A	A	M	L	A	A	A	D	V	D	A	A	I	A	A	C	Q	•	A	A	-	-	D	S	F	N	Y
			>Clupea_harengus_(Atlantic_herring)_pvalb1																	M	A	F	A	G	L	L	S	D	A	D	I	A	A	A	L	G	A	C	T	•	A	A	-	-	D	T	F	D	H
			>Ictalurus_punctatus_(channel_catfish)_pvalb1																	M	A	F	A	G	V	L	A	D	A	D	V	T	A	A	I	A	A	C	S	•	A	P	-	-	D	S	F	D	Y
			>Gadus_morhua_(Atlantic_cod)_pvalb1																	M	S	F	A	G	V	L	A	D	A	D	V	K	A	A	L	A	G	C	A	•	A	A	-	-	D	S	F	S	Y
			>Coryphaenoides_rupestris_(Roundnose_grenadier)_pvalb1_(partial,_maybe_pseudogene)																	M	A	F	E	G	-	L	A	E	A	D	V	K	A	A	L	A	G	C	T	•	A	A	-	-	D	S	F	N	Y
			>Takifugu_rubripes_(fugu)_pvalb1																	M	A	F	A	G	I	L	N	D	A	D	V	K	A	A	L	D	S	C	S	•	A	A	-	-	D	S	F	N	Y
			>Seriola_lalandi_(yellowtail_amberjack)_pvalb1																	M	A	F	A	S	V	L	K	E	A	E	V	K	A	A	L	D	G	C	S	•	A	A	-	-	D	S	F	N	Y
			>Seriola_dumerili_(greater_amberjack)_pvalb1																	M	A	F	A	S	V	L	K	E	A	E	V	K	A	A	L	D	G	C	S	•	A	A	-	-	D	S	F	D	Y
			>Scophthalmus_maximus_(turbot)_pvalb1																	M	S	F	A	G	-	L	N	A	A	E	I	K	T	A	L	D	G	C	A	•	A	A	-	-	D	T	F	N	Y
			>Sparus_aurata_(Gilthead_seabream)_pvalb1																	M	A	F	A	G	V	L	K	D	A	E	V	K	A	A	L	D	G	C	S	•	A	A	-	-	D	S	F	N	Y
			>Oreochromis_niloticus_(Nile_tilapia)_pvalb1																	M	A	F	A	G	V	L	S	D	A	D	V	K	A	A	L	D	G	C	A	•	A	A	-	-	D	S	F	D	Y
			>Oryzias_latipes_(Japanese_medaka_drRD)_pvalb1																	M	A	F	A	G	-	L	N	D	A	D	V	K	A	A	L	D	G	C	A	•	A	A	-	-	D	S	F	D	Y
		PVALB2	>Paramormyrops_kingsleyae_(elephant fish)_pvalb2																	M	A	F	A	G	I	L	K	E	E	D	V	A	A	A	L	K	D	C	A	•	A	P	-	-	D	S	F	N	H
			>Danio_rerio_(zebrafish)_pvalb2																	M	A	F	A	G	I	L	K	D	E	D	V	A	A	A	L	K	D	C	A	•	A	A	-	-	D	S	F	N	Y
			>Onychostoma_macrolepis_pvalb2																	M	A	F	A	G	I	L	K	D	E	D	V	A	A	A	L	K	D	C	A	•	A	A	-	-	D	S	F	N	Y
			>Clupea_harengus_(Atlantic_herring)_pvalb2A																	M	A	F	A	G	I	L	K	D	A	D	I	A	A	A	I	T	A	C	A	•	A	A	-	-	D	S	F	N	Y
			>Clupea_harengus_(Atlantic_herring)_pvalb2B																	M	A	F	A	G	I	L	K	D	A	D	I	A	A	A	I	K	D	C	A	•	A	A	-	-	D	S	F	N	Y
			>Ictalurus_punctatus_(channel_catfish)_pvalb2																	M	A	F	A	G	I	L	K	D	E	D	V	A	A	A	I	S	A	C	S	•	A	A	-	-	D	S	F	N	Y
			>Plecoglossus_altivelis_(ayu)_pvalb2																	M	A	F	A	G	I	L	K	D	D	D	V	A	A	A	I	K	A	C	A	•	A	A	-	-	D	S	F	K	Y
			>Esox_lucius_(Northern_pike)_pvalb2A		B															M	A	F	K	G	M	L	K	D	E	D	V	A	A	A	L	Q	A	F	A	•	A	A	-	-	D	S	F	N	H
			>Esox_lucius_(Northern_pike)_pvalb2B		A															M	S	F	A	G	-	L	K	D	A	D	V	A	A	A	L	A	A	C	S	•	A	A	-	-	D	S	F	K	H
			Allergen Gad_m_1.0101 (Ma et al. 2008) >Gadus_morhua_(Atlantic_cod)_pvalb2																	M	A	F	A	G	I	L	A	D	A	D	C	A	A	A	V	K	A	C	E	•	A	A	-	-	E	S	F	S	Y
		PVALB3	>Anguilla_anguilla_(European_eel)_pvalb3																	M	A	F	A	G	V	L	N	D	A	D	I	T	A	A	L	Q	A	C	Q	•	A	A	-	-	D	S	F	N	Y
			>Paramormyrops_kingsleyae_(elephant fish)_pvalb3																	M	A	F	A	G	I	L	N	D	A	D	I	T	A	A	L	Q	A	C	Q	•	A	A	-	-	D	S	F	S	H
			>Danio_rerio_(zebrafish)-pvalb3																	M	A	F	A	G	I	L	N	E	A	D	I	T	A	A	L	Q	A	C	Q	•	A	A	-	-	D	S	F	D	Y
			>Onychostoma_macrolepis_pvalb3																	M	A	F	A	G	I	L	N	D	A	D	I	T	A	A	L	Q	A	C	Q	•	A	A	-	-	D	S	F	N	Y
			Allergen Cyp_c_1.01 (Swoboda et al. 2002) >Cyprinus_carpio_(common_carp)_pvalb3_(Chr.B12)																	M	A	F	A	G	I	L	N	D	A	D	I	T	A	A	L	Q	G	C	Q	•	A	A	-	-	D	S	F	D	Y
			Allergen Clu_h_1.0101 (Swoboda et al. 2013) >Clupea_harengus_(Atlantic_herring)_pvalb3																	M	A	L	A	S	L	L	K	G	A	D	I	D	A	A	L	K	A	C	E	•	A	K	-	-	D	S	F	K	H
			>Ictalurus_punctatus_(channel_catfish)_pvalb3																	M	A	F	A	G	L	L	S	D	A	D	I	T	A	A	L	Q	A	C	Q	•	A	A	-	-	D	S	F	N	Y
			>Plecoglossus_altivelis_(ayu)_pvalb3																	M	A	F	A	G	V	L	K	D	D	D	I	T	A	A	L	A	A	C	K	•	A	A	-	-	D	S	F	K	Y
			Allergen Gad_m_1.0202 (Ma et al. 2008) >Gadus_morhua_(Atlantic_cod)_pvalb3																	M	A	F	A	G	I	L	N	D	A	D	I	T	A	A	L	A	A	C	K	•	A	E	-	-	G	S	F	D	H
			>Takifugu_rubripes_(fugu)_pvalb3																	M	A	F	S	G	I	L	S	D	A	D	I	S	A	A	L	A	A	C	Q	•	A	A	-	-	D	S	F	N	H
			>Seriola_lalandi_(yellowtail_amberjack)_pvalb3																	M	A	F	A	G	V	L	S	D	A	D	I	T	A	A	L	A	A	C	Q	•	A	A	-	-	D	S	F	K	H
			>Seriola_dumerili_(greater_amberjack)_pvalb3																	M	A	F	A	G	V	L	S	D	A	D	I	T	A	A	L	A	A	C	Q	•	A	A	-	-	D	S	F	K	H
			>Scophthalmus_maximus_(turbot)_ pvalb3																	M	A	F	G	K	I	L	S	E	A	E	I	T	A	A	L	A	A	C	Q	•	A	A	-	-	D	S	F	K	H
			Allergen Lat_c_1 (Sharp et al. 2021) >Lates_calcarifer_(barramundi perch)_pvalb3																	M	A	F	A	G	I	L	N	E	A	D	I	T	A	A	L	A	A	C	Q	•	A	A	-	-	D	S	F	K	H
			>Sparus_aurata_(gilthead_seabream)_pvalb3																	M	A	F	A	G	L	L	K	E	A	D	I	T	A	A	L	A	A	C	Q	•	A	A	-	-	D	S	F	K	H
			>Oreochromis_niloticus_(Nile_tilapia)_pvalb3																	M	A	F	A	G	I	L	T	D	A	D	I	T	A	A	L	A	A	C	Q	•	A	A	-	-	D	S	F	K	H
			>Oryzias_latipes_(Japanese_medaka_drRD)_pvalb3																	M	A	F	A	G	V	L	N	D	A	D	I	T	A	A	L	A	A	C	K	•	A	A	-	-	D	S	F	K	H
		PVALB5	>Anguilla_anguilla_(European_eel)_pvalb5																	M	S	F	S	G	I	L	K	D	E	D	I	K	A	A	V	L	A	C	E	•	A	P	-	-	G	T	F	D	Y
			>Paramormyrops_kingsleyae_(elephant fish)_pvalb5_(probably_pseudogene)
			>Danio_rerio_(zebrafish)_pvalb5																	M	A	L	A	G	I	L	K	Q	D	D	I	A	A	A	M	Q	A	C	Q	•	A	Q	-	-	G	S	F	N	H
			>Onychostoma_macrolepis_pvalb5																	M	A	L	A	G	H	L	K	Q	D	D	I	A	A	A	I	Q	A	C	Q	•	A	P	-	-	G	S	F	N	Y
			>Clupea_harengus_(Atlantic_herring)_pvalb5																	M	A	I	T	G	M	L	K	E	D	D	I	R	N	A	I	E	A	C	Q	•	G	P	-	-	D	T	F	D	F
			>Ictalurus_punctatus_(channel_catfish)_pvalb5																	M	A	F	A	G	I	L	K	E	E	D	I	A	A	A	V	Q	A	C	L	•	D	P	-	-	G	T	F	C	H
			>Salmo_salar_(Atlantic_salmon)_pvalb5_(Chr.3)																	M	A	F	T	G	L	L	R	E	E	D	I	R	A	A	V	K	A	C	Q	•	A	P	-	-	G	T	F	N	F
			>Coryphaenoides_rupestris_(Roundnose_grenadier)_pvalb5_(maybe pseudogene)																	M	T	F	T	E	M	L	K	D	E	D	V	K	A	A	V	Q	A	C	Q	•	A	P	-	-	G	T	F	D	H
			>Takifugu_rubripes_(fugu)_pvalb5																	M	A	F	A	E	M	L	S	D	E	N	I	N	A	A	V	Q	A	C	H	•	A	P	-	-	G	T	F	D	L
			>Seriola_lalandi_(yellowtail_amberjack)_ pvalb5																	M	A	F	A	G	M	L	S	D	E	D	I	K	A	A	V	K	A	C	Q	•	A	P	-	-	G	T	F	N	F
			>Seriola_dumerili_(greater_amberjack)_pvalb5																	M	A	F	A	G	M	L	S	D	E	D	I	K	A	A	V	K	A	C	Q	•	A	P	-	-	G	T	F	N	F
			>Scophthalmus_maximus_(turbot)_pvalb5																	M	A	F	A	G	M	L	N	E	E	D	I	K	A	A	V	Q	A	C	Q	•	A	P	-	-	G	T	F	N	F
			>Sparus_aurata_(gilthead_seabream)_pvalb5																	M	A	F	A	G	M	L	S	D	E	D	V	K	A	A	V	Q	A	C	Q	•	T	P	-	-	G	T	F	D	F
			>Oreochromis_niloticus_(Nile_tilapia)_pvalb5																	M	A	F	A	G	M	L	S	D	E	D	I	Q	A	A	V	Q	A	C	Q	•	A	P	-	-	G	T	F	N	F
			>Oryzias_latipes_(Japanese_medaka_drRD)_pvalb5																	M	A	F	A	G	M	L	S	E	E	N	I	K	A	A	V	Q	A	C	Q	•	A	P	-	-	G	T	F	D	F
		PVALB10	>Polypterus_senegalus_(gray_bichir)_2892																	M	T	M	T	D	V	L	S	A	A	D	I	A	A	A	L	N	A	C	Q	•	D	V	-	-	G	S	F	N	Y
			>Lepisosteus_oculatus_(spotted_gar)_8606																	M	A	L	S	G	L	L	A	A	G	A	V	A	A	A	L	T	A	C	Q	•	A	T	-	-	G	S	F	D	H
			>Anguilla_anguilla_(European_eel)_pvalb10																	M	A	M	T	D	L	L	T	M	S	D	I	T	S	A	I	T	A	C	Q	•	D	A	-	-	D	S	F	N	L
			>Onychostoma_macrolepis_pvalb10																	M	A	V	T	D	V	L	A	A	S	D	I	S	T	A	I	N	A	C	K	•	A	K	-	-	D	S	F	S	P
			>Clupea_harengus_(Atlantic_herring)_pvalb10																	M	A	V	K	D	L	F	A	A	S	D	I	T	S	A	I	S	S	C	Q	•	A	N	-	-	D	S	F	S	P
			>Salmo_salar_(Atlantic_salmon)_pvalb10_(Chr.28)																	M	A	L	T	D	F	L	A	A	S	D	I	T	S	A	I	N	A	C	R	•	A	N	-	-	D	S	F	S	P
			>Gadus_morhua_(Atlantic_cod)_pvalb10																	M	A	I	T	D	F	L	A	A	S	D	I	T	S	A	I	S	A	C	K	•	A	K	-	-	D	S	F	S	A
			>Takifugu_rubripes_(fugu)_pvalb10																	M	A	I	A	N	F	L	T	A	S	D	I	T	S	A	I	N	A	C	K	•	A	K	-	-	D	S	F	N	P
			>Seriola_lalandi_(yellowtail_amberjack)_pvalb10																	M	A	I	T	D	F	L	A	A	S	D	I	T	S	A	I	N	A	C	K	•	A	K	-	-	D	S	F	S	P
			>Seriola_dumerili_(greater_amberjack)_pvalb10																	M	A	I	T	D	F	L	A	A	S	D	I	N	S	A	I	N	A	C	K	•	A	K	-	-	D	S	F	S	P
			>Scophthalmus_maximus_(Turbot)_pvalb10																	M	A	V	T	D	F	L	A	A	S	D	V	T	L	A	I	N	A	C	K	•	A	K	-	-	D	S	F	S	P
			>Sparus_aurata_(gilthead_seabream)_pvalb10																	M	A	I	T	D	F	L	A	A	S	D	I	T	S	A	I	N	A	C	K	•	G	K	-	-	D	S	F	S	P
		Other	>Callorhinchus_milii_(elephant_shark)_6255																	M	S	I	T	D	I	L	T	A	A	D	I	A	S	A	V	S	Q	C	S	•	A	V	-	-	N	S	F	C	H
		non-alpha/non-oncomodulin	>Callorhinchus_milii_(elephant_shark)_6256																	M	A	I	T	D	I	L	A	A	S	D	I	D	S	A	I	S	Q	F	S	•	A	P	-	-	D	S	L	N	L
		parvalbumins	>Callorhinchus_milii_(elephant_shark)_1941																	M	G	I	T	D	Y	L	D	A	G	D	V	A	A	A	L	A	Q	C	K	•	A	A	-	-	D	S	F	S	F
			>Mustelus griseus_(spotless smooth-hound shark)_SPV-II																	G	S	I	T	T	V	L	N	A	T	D	I	A	K	A	L	A	Q	C	A	•	-	-	-	-	G	S	F	N	H
			>Polypterus_senegalus_(gray_bichir)_6869																	M	A	F	A	G	I	L	K	D	D	D	I	K	A	A	V	Q	A	F	Q	•	A	P	-	-	D	S	F	D	H
			>Polypterus_senegalus_(gray_bichir)_6197																	M	A	F	A	G	I	L	E	K	E	D	I	E	T	A	I	E	T	C	Q	•	A	P	-	-	D	T	F	D	H
			>Polypterus_senegalus_(gray_bichir)_2990																	M	A	F	S	G	L	L	K	D	E	D	I	K	A	A	L	E	A	C	K	•	A	P	-	-	D	S	F	N	Y
			>Polypterus_senegalus_(gray_bichir)_2675																	M	S	F	A	G	V	L	K	D	D	D	I	K	A	A	L	Q	A	C	Q	•	A	P	-	-	D	S	F	N	Y
			>Polypterus_senegalus_(gray_bichir)_3078																	M	A	F	A	G	L	L	K	D	E	D	I	A	A	A	I	K	N	C	Q	•	A	A	-	-	D	S	F	N	H
			>Lepisosteus_oculatus_(spotted_gar)_8560																	M	A	F	A	G	I	L	K	D	E	D	I	A	A	A	L	Q	A	C	Q	•	A	A	-	-	D	S	F	N	Y
			>Lepisosteus_oculatus_(spotted_gar)_8573																	M	A	F	A	G	I	L	K	D	E	D	V	A	A	A	L	Q	A	C	Q	•	A	A	-	-	D	S	F	N	Y
			>Lepisosteus_oculatus_(spotted_gar)_8585																	M	A	F	A	G	I	L	K	D	A	D	I	A	A	A	L	K	T	C	E	•	A	A	-	-	G	S	F	N	H
			>Lepisosteus_oculatus_(spotted_gar)_8594																	M	A	F	S	G	L	L	R	E	E	D	I	T	A	A	L	Q	A	C	Q	•	A	A	-	-	G	S	F	N	H
			>Latimeria_chalumnae_(coelacanth)_XP_005998418																	M	A	V	A	K	L	L	A	A	A	D	V	T	A	A	L	E	G	C	K	•	A	D	-	-	D	S	F	N	H
			>Latimeria_chalumnae_(coelacanth)_XP_005998419																	M	A	F	G	G	I	L	K	E	A	D	I	T	A	A	L	K	G	C	Q	•	A	A	-	-	D	S	F	N	F
			>Xenopus_tropicalis_(tropical_clawed_frog)_OCM4.1																	M	A	F	G	G	I	L	S	E	A	D	V	S	A	A	L	Q	S	V	Q	•	A	A	-	-	D	S	F	N	Y
			>Xenopus_tropicalis_(tropical_clawed_frog)_OCM4.2																	M	A	F	G	G	I	L	S	D	A	D	V	S	A	A	L	Q	N	C	Q	•	A	P	-	-	E	S	F	N	F
			>Xenopus_tropicalis_(tropical_clawed_frog)_OCM4.3																	M	A	F	G	G	I	L	S	D	A	D	I	S	A	A	L	K	N	C	Q	•	A	P	-	-	D	S	F	N	F
			>Xenopus_tropicalis_(tropical_clawed_frog)_OCM4.4																	M	A	L	G	A	L	L	S	Q	A	D	I	S	A	A	L	Q	A	C	Q	•	A	P	-	-	D	S	F	N	Y
			>Xenopus_tropicalis_(tropical_clawed_frog)_OCM4.5																	M	A	F	G	G	I	L	S	E	A	D	I	S	A	A	L	Q	N	C	Q	•	A	P	-	-	D	S	F	N	F
			>Xenopus_tropicalis_(tropical_clawed_frog)_OCM4.6																	M	A	F	G	G	L	L	S	E	A	D	I	S	A	A	L	Q	E	C	Q	•	A	A	-	-	D	S	F	N	Y
			>Gallus_gallus_(chicken)_1286																	M	A	F	A	G	I	L	T	E	A	E	I	A	A	G	L	Q	S	C	Q	•	A	A	-	-	D	S	F	N	Y
			>Latimeria_chalumnae_(coelacanth)_XP_005998420																	M	A	L	T	D	I	L	A	A	A	D	I	T	S	A	L	K	S	C	Q	•	A	E	-	-	G	S	F	N	H
			>Xenopus_tropicalis_(tropical_clawed_frog)_OCM3																	M	S	I	T	D	I	L	S	A	K	D	I	D	A	A	L	S	S	V	S	•	A	A	-	-	E	S	F	Q	H
			>Pelophylax_lessonae_(pool frog)_pvalb-beta																	M	S	I	T	D	I	V	S	E	K	D	I	D	A	A	L	E	S	V	K	•	A	A	-	-	G	S	F	N	Y
			>Amphiuma_means_(two-toed_amphiuma)_pvalb-beta																		A	I	T	D	I	L	S	A	K	D	I	E	A	A	L	S	S	V	K	•	A	A	-	-	E	S	F	N	Y
			>Gallus_gallus_(chicken)_ATH																	M	A	I	T	D	I	L	S	A	K	D	I	E	S	A	L	S	S	C	Q	•	A	A	-	-	D	S	F	N	Y
			>Ornithorhynchus_anatinus_(platypus)_ XP_001512095																	M	A	M	T	D	I	L	S	A	K	D	I	E	A	A	L	S	S	C	K	•	A	A	-	-	D	S	F	N	Y
			>Sarcophilus_harrisii_(Tasmanian_devil)_XP_003761513																	M	S	M	T	D	I	L	S	P	K	D	I	E	A	A	L	S	S	C	K	•	A	A	-	-	G	S	F	D	Y
			>Talpa_occidentalis_(Iberian_mole)_XP_037360422																	M	A	M	T	D	I	V	S	L	K	D	I	E	A	A	L	S	S	C	K	•	D	P	-	-	G	S	F	N	H
	Oncomodulins	PVALB8	>Anguilla_anguilla_(European_eel)_pvalb8																	M	S	L	T	S	I	L	S	A	G	A	I	D	S	A	I	K	D	C	S	•	A	P	-	-	D	S	F	C	S
			>Paramormyrops_kingsleyae_(elephant fish)_pvalb8																	M	S	L	T	S	V	L	S	A	D	A	I	A	N	A	L	K	E	C	K	•	A	P	-	-	D	T	F	C	H
			>Danio_rerio_(zebrafish)_pvalb8																	M	S	L	T	S	I	L	S	A	D	A	I	D	C	A	L	K	D	C	Q	•	A	P	-	-	D	S	F	S	P
			>Onychostoma_macrolepis_pvalb8																	M	S	L	S	S	V	L	S	A	D	A	I	D	S	A	L	K	D	C	Q	•	A	P	-	-	D	S	F	N	P
			>Clupea_harengus_(Atlantic_herring)_pvalb8																	M	S	I	S	S	I	L	S	A	D	A	I	D	S	A	V	K	D	C	Q	•	A	P	-	-	D	S	F	N	C
			>Ictalurus_punctatus_(channel_catfish)_pvalb8																	M	S	L	T	S	I	L	S	A	D	A	I	D	S	A	I	K	D	C	Q	•	A	P	-	-	E	S	F	N	H
			>Esox_lucius_(Northern_pike)_pvalb8																	M	S	L	S	S	I	L	C	T	D	A	I	E	T	A	L	K	E	C	L	•	A	P	-	-	D	S	F	N	C
			>Gadus_morhua_(Atlantic_cod)_pvalb8																	M	S	L	S	S	I	L	S	A	D	A	I	D	N	A	I	K	D	C	Q	•	A	P	-	-	D	S	F	C	P
			>Coryphaenoides_rupestris_(Roundnose_grenadier)_pvalb8_(maybe_pseudogene)																	M	S	L	S	S	I	L	S	A	D	A	I	D	N	A	I	K	D	C	Q	•	A	P	-	-	-	-	-	-	-
			>Takifugu_rubripes_(fugu)_pvalb8																	M	S	L	S	S	I	L	P	G	D	A	I	E	S	A	I	K	A	C	Q	•	A	P	-	-	D	S	F	C	P
			>Seriola_lalandi_(yellowtail_amberjack)_pvalb8																	M	S	L	S	S	I	L	S	A	D	A	I	D	S	A	I	K	D	C	Q	•	A	P	-	-	D	S	F	C	P
			>Seriola_dumerili_(greater_amberjack)_pvalb8																	M	S	L	S	S	I	L	S	A	D	A	I	D	S	A	I	K	D	C	Q	•	A	P	-	-	D	S	F	C	P
			>Scophthalmus_maximus_(turbot)_pvalb8																	M	S	L	S	S	I	L	S	A	D	A	I	A	S	A	I	K	D	C	Q	•	A	P	-	-	D	S	F	S	P
			>Sparus_aurata_(gilthead_seabream)_pvalb8																	M	S	L	S	S	I	L	S	A	D	A	I	D	S	A	I	K	D	C	Q	•	A	P	-	-	D	T	F	C	P
			>Oreochromis_niloticus_(Nile_tilapia)_pvalb8																	M	S	L	S	S	I	L	S	A	D	A	I	D	S	A	I	K	D	C	Q	•	A	P	-	-	D	S	F	C	A
			>Oryzias_latipes_(Japanese_medaka_drRD)_pvalb8																	M	S	L	S	S	I	L	S	A	D	A	I	D	K	A	I	K	D	C	Q	•	A	P	-	-	D	S	F	C	P
		PVALB9	>Anguilla_anguilla_(European_eel)_ pvalb9																	M	S	L	T	S	I	L	A	A	D	A	I	E	N	A	I	K	D	C	Q	•	A	P	-	-	D	S	F	N	S
			>Paramormyrops_kingsleyae_(elephant fish)_pvalb9																	M	S	L	T	S	I	L	S	A	D	A	I	E	N	A	I	K	D	C	Q	•	A	P	-	-	D	S	F	C	Y
			>Danio_rerio_(zebrafish)-pvalb9																	M	S	L	T	S	I	L	S	A	E	A	I	E	N	A	V	K	D	C	Q	•	A	P	-	-	D	S	F	C	Y
			>Onychostoma_macrolepis_pvalb9																	M	S	L	T	S	I	L	S	A	E	A	I	E	N	A	V	K	D	C	Q	•	A	P	-	-	D	S	F	C	Y
			>Clupea_harengus_(Atlantic_herring)_pvalb9																	M	S	L	T	S	I	L	S	A	E	A	I	D	N	A	I	K	D	C	Q	•	D	P	-	-	D	T	F	C	Y
			>Ictalurus_punctatus_(channel_catfish)_pvalb9																	M	S	L	T	D	I	L	S	A	E	A	I	E	N	A	I	K	D	C	E	•	A	P	-	-	D	S	F	S	Y
			>Esox_lucius_(Northern_pike)_pvalb9																	M	S	L	T	S	I	L	S	A	E	A	I	E	N	A	V	K	E	F	Q	•	A	P	-	-	E	S	F	S	F
			>Gadus_morhua_(Atlantic_cod)_pvalb9																	M	S	L	T	S	I	L	S	A	E	A	I	E	S	A	V	K	D	C	Q	•	E	P	-	-	N	S	F	C	Y
			>Takifugu_rubripes_(fugu)_pvalb9																	M	S	L	T	S	I	L	S	A	E	A	I	E	N	A	V	K	D	C	Q	•	A	P	-	-	E	S	F	C	Y
			>Seriola_lalandi_(yellowtail_amberjack)_ pvalb9																	M	S	L	T	S	I	L	S	A	E	A	I	E	N	A	V	K	D	C	Q	•	A	P	-	-	D	S	F	C	Y
			>Seriola_dumerili_(greater amberjack)_pvalb9																	M	S	L	T	S	I	L	S	A	E	A	I	E	N	A	V	K	D	C	Q	•	A	P	-	-	D	S	F	C	Y
			>Scophthalmus_maximus_(turbot)_pvalb9																	M	S	L	T	S	I	L	S	A	E	A	I	E	K	A	V	M	D	C	Q	•	V	P	-	-	D	S	F	C	H
			>Sparus_aurata_(gilthead_seabream)_pvalb9																	M	S	L	T	S	I	L	S	A	E	A	I	E	K	A	V	K	D	C	Q	•	A	P	-	-	D	T	F	C	Y
			>Oreochromis_niloticus_(Nile_tilapia)_pvalb9																	M	S	L	T	S	I	L	S	A	D	D	I	Q	N	A	I	K	D	C	E	•	A	P	-	-	D	T	F	C	Y
			>Oryzias_latipes_(Japanese_medaka_drRD)_pvalb9																	M	S	L	S	S	I	L	S	A	E	A	I	E	N	A	V	K	D	C	Q	•	A	P	-	-	D	S	F	S	F
		Other Oncomodulins	>Callorhinchus_milii_(elephant_shark)_parvalbumin_6258																	M	L	V	T	D	I	L	A	A	S	D	I	S	N	A	I	K	E	C	Q	•	A	L	-	-	E	S	F	D	F
			>Polypterus_senegalus_(gray_bichir)_3080																	M	S	L	T	S	I	L	C	P	D	D	I	A	N	A	L	K	D	C	Q	•	A	E	-	-	N	S	F	N	H
			>Lepisosteus_oculatus_(spotted_gar)_8552																	M	S	L	N	S	I	L	S	S	D	A	I	E	A	A	L	K	D	C	Q	•	A	P	-	-	D	S	F	N	Q
			>Latimeria_chalumnae_(coelacanth)_oncomodulin																	M	S	I	T	D	I	L	S	S	S	D	I	A	A	A	L	K	E	C	Q	•	A	P	-	-	E	S	F	N	C
			>Xenopus_tropicalis_(tropical_clawed_frog)_OCM1																	M	S	I	T	D	V	L	S	A	A	D	I	A	A	A	L	R	E	C	Q	•	A	P	-	-	D	T	F	N	Y
			>Gallus_gallus_(chicken)_oncomodulin_(CPV3)																	M	S	L	T	D	I	L	S	P	S	D	I	A	A	A	L	R	D	C	Q	•	A	P	-	-	D	S	F	S	P
			>Ornithorhynchus_anatinus_(platypus)_ oncomodulin																	M	S	I	T	D	V	L	S	A	A	D	I	A	A	A	L	K	E	C	Q	•	D	P	-	-	D	S	F	N	H
			>Sarcophilus_harrisii_(Tasmanian devil)_oncomodulin																	M	S	I	T	D	V	L	S	A	A	D	I	A	A	A	L	E	E	C	Q	•	D	P	-	-	D	S	F	N	H
			>Talpa_occidentalis_(Iberian_mole)_oncomodulin																	M	S	I	T	D	L	L	S	A	D	D	I	A	A	A	L	Q	E	C	Q	•	D	P	-	-	D	T	F	E	P
			>Mus_musculus_(mouse)_oncomodulin																	M	S	I	T	D	I	L	S	A	D	D	I	A	A	A	L	Q	E	C	Q	•	D	P	-	-	D	T	F	E	P
			>Homo_sapiens_(human)_oncomodulin-1																	M	S	I	T	D	V	L	S	A	D	D	I	A	A	A	L	Q	E	C	R	•	D	P	-	-	D	T	F	E	P
			>Homo_sapiens_(human)_oncomodulin-2																	M	S	I	T	D	V	L	S	A	D	D	I	A	A	A	L	Q	E	C	Q	•	D	P	-	-	D	T	F	E	P
	alpha-parvalbumins	PVALB6	>Anguilla_anguilla_(European_eel)_pvalb6																	M	A	M	K	D	I	L	K	A	E	D	I	K	K	A	M	D	A	C	K	•	V	A	-	-	D	T	F	D	H
			>Paramormyrops_kingsleyae_(elephant fish)_pvalb6																	M	A	M	N	D	I	L	K	A	E	D	I	K	K	A	L	D	A	F	K	•	A	A	-	-	D	T	F	D	H
			>Danio_rerio_(zebrafish)_pvalb6																	M	A	M	S	S	I	L	N	H	D	D	I	K	K	A	L	D	A	C	K	•	A	P	-	-	D	S	F	N	H
			>Onychostoma_macrolepis_pvalb6																	M	A	M	N	S	I	L	N	P	D	D	I	K	K	A	L	D	A	F	Q	•	A	V	-	-	D	S	F	D	P
			>Clupea_harengus_(Atlantic_herring)_pvalb6																	M	T	M	D	S	I	L	S	A	D	D	I	K	K	A	L	D	S	F	K	•	A	A	-	-	E	S	F	D	H
			>Ictalurus_punctatus_(channel_catfish)_pvalb6																	M	A	M	S	S	I	L	N	A	D	D	I	K	K	A	L	D	T	F	K	•	A	A	-	-	D	S	F	D	H
			>Esox_lucius_(Northern_pike)_pvalb6																	M	A	M	S	S	I	L	N	A	A	D	I	K	K	A	L	D	A	F	A	•	A	E	-	-	G	S	F	D	H
			>Gadus_morhua_(Atlantic_cod)_pvalb6																	M	A	M	T	S	I	L	S	A	D	D	I	K	K	A	L	N	A	F	A	•	A	A	-	-	D	S	F	D	H
			>Takifugu_rubripes_(fugu)_pvalb6																	M	A	M	S	S	I	L	N	N	D	D	I	K	K	A	L	D	A	F	A	•	V	A	-	-	D	S	F	D	H
			>Seriola_lalandi_(yellowtail_amberjack)_ pvalb6																	M	A	M	S	S	I	L	N	A	D	D	I	K	K	A	L	D	A	F	A	•	V	A	-	-	D	S	F	D	H
			>Seriola_dumerili_(greater_amberjack)_pvalb6																	M	A	M	S	S	I	L	N	A	D	D	I	K	K	A	L	D	A	F	A	•	V	A	-	-	D	S	F	D	H
			>Scophthalmus_maximus_(turbot)_pvalb6																	M	A	M	S	S	I	L	N	T	D	D	I	K	K	A	L	H	A	F	A	•	A	A	-	-	D	S	F	D	H
			>Sparus_aurata_(gilthead_seabream)_pvalb6																	M	A	M	S	S	I	L	N	A	D	D	I	K	K	A	L	D	A	F	A	•	A	A	-	-	D	S	F	D	Y
			>Oreochromis_niloticus_(Nile_tilapia)_pvalb6																	M	A	M	S	S	I	L	N	T	D	D	I	K	K	A	L	D	A	F	A	•	V	A	-	-	D	S	F	D	H
			>Oryzias_latipes_(Japanese_medaka_drRD)_pvalb6																	M	A	M	S	S	I	L	N	A	D	D	I	K	K	A	L	D	A	F	A	•	V	A	-	-	D	S	F	D	H
		PVALB7	>Anguilla_anguilla_(European_eel)_pvalb7																	M	A	M	K	D	I	L	N	A	D	E	I	K	K	A	L	D	A	F	K	•	A	A	-	-	E	S	F	N	H
			>Paramormyrops_kingsleyae_(elephant fish)_pvalb7																	M	A	M	K	D	L	L	K	A	E	D	I	K	K	A	L	D	A	F	K	•	A	A	-	-	D	T	F	D	P
			>Danio_rerio_(zebrafish)-pvalb7																	M	A	M	K	N	L	L	K	D	D	D	I	K	K	A	L	D	Q	F	K	•	A	A	-	-	D	S	F	D	H
			>Onychostoma_macrolepis_pvalb7																	M	A	M	K	N	L	L	K	E	D	D	I	K	K	A	L	D	Q	F	K	•	A	A	-	-	D	S	F	D	H
			>Clupea_harengus_(Atlantic_herring)_pvalb7																	M	A	M	K	D	L	L	T	E	E	N	I	K	K	A	M	D	A	F	K	•	A	A	-	-	D	S	F	D	Y
			>Ictalurus_punctatus_(channel_catfish)_pvalb7																	M	A	M	Q	D	L	L	K	A	D	N	I	K	K	A	L	D	T	F	K	•	A	A	-	-	D	S	F	D	H
			>Esox_lucius_(Northern_pike)_pvalb7																	M	A	M	K	D	L	L	K	A	D	D	I	K	K	A	L	D	A	V	K	•	A	E	-	-	G	S	F	D	H
			>Gadus_morhua_(Atlantic_cod)_pvalb7																	M	A	M	T	D	L	L	K	A	E	D	I	K	K	A	L	D	A	F	A	•	V	A	-	-	D	S	F	D	H
			>Takifugu_rubripes_(fugu)_pvalb7																	M	L	M	T	D	L	L	K	A	E	E	I	K	T	A	L	E	A	F	A	•	G	-	-	-	E	T	F	D	P
			>Seriola_lalandi_(yellowtail_amberjack)_pvalb7																	M	S	M	T	D	L	L	K	A	E	E	I	K	K	A	L	D	A	F	A	•	A	-	-	-	E	T	F	D	P
			>Seriola_dumerili_(greater_amberjack)_pvalb7																	M	S	M	T	D	L	L	K	A	E	E	I	K	K	A	L	D	A	F	A	•	A	-	-	-	E	T	F	D	P
			>Scophthalmus_maximus_(turbot)_pvalb7																	M	T	M	T	D	L	L	K	A	E	E	I	K	N	A	L	E	A	F	A	•	A	-	-	-	E	T	F	D	H
			>Sparus_aurata_(gilthead_seabream)_pvalb7																	M	S	M	T	D	L	L	K	A	E	E	I	K	K	A	L	D	A	F	A	•	A	-	-	-	E	T	F	D	P
			>Oreochromis_niloticus_(Nile_tilapia)_pvalb7																	M	V	M	T	D	L	L	K	P	E	E	I	K	K	A	L	D	A	F	A	•	A	-	-	-	E	T	F	D	P
			>Oryzias_latipes_(Japanese_medaka_drRD)_pvalb7																	M	V	M	T	D	L	L	K	P	E	E	I	K	K	A	L	D	A	F	A	•	A	-	-	-	E	T	F	D	P
		Other alpha-parvalbumins	>Callorhinchus_milii_(elephant_shark)_pvalb-alpha																	M	S	I	N	K	I	L	S	A	A	D	I	T	K	A	L	G	E	F	K	•	G	A	-	-	D	S	F	D	H
			>Triakis_semifasciata_(leopard_shark)_pvalb-alpha																		P	M	T	K	V	L	K	A	D	D	I	N	K	A	I	S	A	F	K	•	D	P	-	-	G	T	F	D	Y
			>Mustelus griseus_(spotless smooth-hound shark)_SPV-I																	M	P	M	T	K	V	L	K	A	D	D	I	N	K	A	V	S	A	F	K	•	D	P	-	-	G	T	F	D	Y
			>Polypterus_senegalus_(gray_bichir)_pvalb-alpha																	M	L	M	T	D	L	L	K	A	D	D	I	S	K	A	V	G	A	F	K	•	A	A	-	-	E	S	F	D	H
			>Lepisosteus_oculatus_(spotted_gar)_pvalb-alpha																	M	S	M	T	D	I	L	K	A	E	D	I	K	A	A	M	D	A	F	K	•	A	A	-	-	E	S	F	D	H
			>Latimeria_chalumnae_(coelacanth)_pvalb-alpha															M	T	K	K	M	S	E	I	L	K	A	E	D	I	D	K	A	L	N	T	F	K	•	E	A	-	-	G	S	F	D	H
			>Xenopus_tropicalis_(tropical_clawed_frog)_pvalb-alpha																	M	S	M	T	D	V	L	A	A	A	D	I	K	N	A	L	G	A	F	G	•	A	P	-	-	D	S	F	N	H
			>Pelophylax_lessonae_(pool frog)_pvalb-alpha																	M	P	M	T	D	L	L	A	A	G	D	I	S	K	A	V	S	A	F	A	•	A	P	-	-	E	S	F	N	H
			>Amphiuma_means_(two-toed_amphiuma)_pvalb-alpha																		S	M	T	D	V	I	P	E	A	D	I	N	K	A	I	H	A	F	K	•	A	G	-	-	E	A	F	D	F
			>Gallus_gallus_(chicken)_pvalb_alpha_ (CPV1)																	M	A	M	T	D	V	L	S	A	E	D	I	K	K	A	V	G	A	F	S	•	A	A	-	-	E	S	F	N	Y
			>Ornithorhynchus_anatinus_(platypus)_ pvalb-alpha																	M	A	M	T	D	L	L	S	A	D	D	I	K	K	A	V	G	A	F	S	•	A	A	-	-	E	S	F	N	H
			>Sarcophilus_harrisii_(Tasmanian_devil)_pvalb-alpha																	M	S	I	T	D	L	L	S	V	E	D	I	K	K	A	V	A	A	F	A	•	A	A	-	-	E	S	F	N	H
			>Talpa_occidentalis_(Iberian_mole)_pvalb-alpha																	M	S	M	T	D	L	L	S	A	E	D	I	K	K	A	L	G	A	F	A	•	A	V	-	-	D	S	F	D	H
			>Mus_musculus_(mouse)_pvalb_alpha																	M	S	M	T	D	V	L	S	A	E	D	I	K	K	A	I	G	A	F	A	•	A	A	-	-	D	S	F	D	H
			>Homo_sapiens_(human)_pvalb_alpha																	M	S	M	T	D	L	L	N	A	E	D	I	K	K	A	V	G	A	F	S	•	A	T	-	-	D	S	F	D	H
	Other EF-hand domain	PVALB-like	>Sparus_aurata_(Gilthead_seabream)_pvalb-like		M	E	D	D	F	R	P	Q	M	K	K	M	A	V	A	M	G	A	S	L	T	E	Q	D	I	D	H	M	P	P	G	M	T	S	Q	•	G	I	-	-	F	H	Y	S	R
	containing molecules		>Anguilla_anguilla_(European_eel)_pvalb-like		M	A	D	D	F	S	L	Q	V	K	K	V	T	L	A	M	G	A	S	L	S	D	Q	D	I	D	R	I	P	R	E	M	R	M	Q	•	G	N	-	-	F	N	Y	S	K
		Calmodulin	>Homo_sapiens_(human)_calmodulin-1		(40 N-terminal residues are not shown)															L	G	Q	N	P	T	E	A	E	L	Q	D	M	I	N	E	V	D	A	D	•	G	N	G	T	I	D	F	P	E
	References:
	Guo FF, Kubota H, Shiomi K (2011) Purification, immunological properties and molecular cloning of two allergenic parvalbumins from the crimson sea bream, Evynnis japonica. Journal of Food Chemistry 132:835-840
	Hamada Y, Tanaka H, Ishizaki S, Ishida M, Nagashima Y, Shiomi K (2003) Purification, reactivity with IgE and cDNA cloning of parvalbumin as the major allergen of mackerels. Food and Chemical Toxicology 41:1149-1156
	Leung NYH, Leung ASY, Xu KJY, Wai CYY, Lam CY, Wong GWK, Leung TF (2020) Molecular and immunological characterization of grass carp (Ctenopharyngodon idella) parvalbumin Cten i 1: A major fish allergen in Hong Kong. Pediatric Allergy and Immunology 31:792-804
	Ma Y,et al. (2008) Comparison of natural and recombinant forms of the major fish allergen parvalbumin from cod and carp. Molecular Nutrition & Food Research 52 Suppl 2:S196-207
	Perez-Gordo M, Lin J, Bardina L, Pastor-Vargas C, Cases B, Vivanco F, Cuesta-Herranz J, Sampson HA (2012) Epitope mapping of Atlantic salmon major allergen by peptide microarray immunoassay. International Archives of Allergy and Immunology 157:31-40
	Sharp MF, Kamath SD, Koeberl M, Jerry DR, O'Hehir RE, Campbell DE, Lopata AL (2014) Differential IgE binding to isoallergens from Asian seabass (Lates calcarifer) in children and adults. Molecular Immunology 62:77-85
	Sharp MF, Taki AC, Ruethers T, Stephen JN, Daly NL, Lopata AL, Kamath SD (2021) IgE and IgG4 epitopes revealed on the major fish allergen Lat c 1. Molecular Immunology 131:155-163
	Swoboda I, Bugajska-Schretter A, Verdino P, Keller W, Sperr WR, Valent P, Valenta R, Spitzauer S (2002) Recombinant carp parvalbumin, the major cross-reactive fish allergen: a tool for diagnosis and therapy of fish allergy. Journal of Immunology 168:4576-4584
	Swoboda I, Balic N, Klug C, Focke M, Weber M, Spitzauer S, Neubauer A, Quirce S, Douladiris N, Papadopoulos NG, Valenta R (2013) A general strategy for the generation of hypoallergenic molecules for the immunotherapy of fish allergy. Journal of Allergy and Clinical Immunology 132:979-981.e1.
[truncated: 94 more columns]
